# Supplementary material for: Altered Cerebral Processing of Videos in Children with Motor Dysfunction Suggests Broad Embodiment of Perceptual Cognitive Functions
Source: J Pers Med. 2022 Nov 4;12(11):1841. doi: 10.3390/jpm12111841 (PMC9697218; doi:10.3390/jpm12111841)
Supplement: Supplementary file 1 [file jpm-12-01841-s001.zip]

Archive with 1 entries (1 files):
- jpm-1959749-supplementary.pdf
